# Supplementary material for: Quantitative evaluation of incomplete preweaning lethality in mice by using the CRISPR/Cas9 system
Source: Sci Rep. 2018 Oct 30;8:16025. doi: 10.1038/s41598-018-34270-5 (PMC6207718; doi:10.1038/s41598-018-34270-5)
Supplement: Supplementary file 2 — Supplementary Table 1 [file 41598_2018_34270_MOESM2_ESM.xlsx]

## Sheet: Sheet1
Gene	WT	Hom	Het	Total	Lethal index	percentile	Registration in OMIM	pLi
Dip2b	210	1	249	460	0.00653595	0.224719	yes	0.999668
Pds5b	151	1	194	346	0.00869565	0.449438	no	0.999912
Mbtd1	118	1	214	333	0.00903614	0.674157	no	0.99518
Fbxw8	193	1	122	316	0.00952381	0.898876	no	8.69107e-13
Wdr3	104	1	209	314	0.00958466	1.1236	no	3.05076e-07
Ddx27	116	1	166	283	0.0106383	1.34831	no	0.25017
Ikbkb	86	1	141	228	0.0132159	1.57303	yes	0.998787
Atp2b1	89	1	129	219	0.0137615	1.79775	no	0.999998
Ddx39	68	1	118	187	0.016129	2.02247	no	N/A
Bmi1	104	1	78	183	0.0164835	2.24719	no	0.515145
Dbn1	89	1	80	170	0.0177515	2.47191	no	0.962686
Cep55	62	1	103	166	0.0181818	2.69663	yes	1.30066e-07
Vax1	86	1	74	161	0.01875	2.92135	yes	0.534984
Zranb1	49	1	105	155	0.0194805	3.14607	no	0.99984
1700003F12Rik	50	1	102	153	0.0197368	3.37079	no	N/A
Ccdc134	33	1	105	139	0.0217391	3.59551	no	0.000741173
Cyp21a1	53	1	83	137	0.0220588	3.82022	no	N/A
Rab40c	44	1	83	128	0.023622	4.04494	no	0.113249
Tbck	56	1	71	128	0.023622	4.26966	yes	3.21548e-06
Ctnnbip1	57	1	69	127	0.0238095	4.49438	no	0.0229867
B2m	43	1	81	125	0.0241935	4.7191	yes	0.856562
Prkab2	47	1	77	125	0.0241935	4.94382	no	0.767108
Patl1	32	1	90	123	0.0245902	5.16854	no	0.991974
Ethe1	46	1	73	120	0.0252101	5.39326	yes	0.0161752
Satb2	39	1	80	120	0.0252101	5.61798	yes	0.999563
Cpsf3	32	1	84	117	0.0258621	5.8427	no	3.45705e-05
Stox2	46	1	70	117	0.0258621	6.06742	no	0.963216
Laptm4b	34	1	80	115	0.0263158	6.29213	no	3.42949e-05
Rfx7	40	1	74	115	0.0263158	6.51685	no	0.999681
Krt5	31	1	80	112	0.027027	6.74157	yes	0.469328
Rhbdl1	35	1	74	110	0.0275229	6.96629	no	0.494734
Cdc42bpb	41	1	67	109	0.0277778	7.19101	no	1
Actn4	41	1	65	107	0.0283019	7.41573	yes	0.99999
F7	27	1	77	105	0.0288462	7.64045	yes	1.33141e-05
Hace1	29	1	75	105	0.0288462	7.86517	yes	0.00159566
Mmachc	32	1	64	97	0.03125	8.08989	yes	5.25633e-14
Grcc10	33	1	61	95	0.0319149	8.31461	no	N/A
Pptc7	59	2	125	186	0.0326087	8.53933	no	0.354852
Adamts9	67	2	116	185	0.0327869	8.76404	no	4.22655e-07
Ntrk2	27	1	64	92	0.032967	8.98876	yes	0.999893
Syt1	42	1	49	92	0.032967	9.21348	no	0.83718
Frrs1	31	1	57	89	0.0340909	9.4382	no	5.49899e-08
Dbn1	78	2	93	173	0.0350877	9.66292	no	0.962686
Mybphl	37	1	45	83	0.0365854	9.88764	no	0.00461844
Pdzk1	28	1	53	82	0.037037	10.1124	no	0.000134102
Mybphl	34	1	44	79	0.0384615	10.3371	no	0.00461844
Agpat1	27	1	49	77	0.0394737	10.5618	no	0.984454
Ccdc39	92	3	132	227	0.0401786	10.7865	yes	5.10299e-05
Dbn1	34	1	40	75	0.0405405	11.0112	no	0.962686
Cnr1	83	3	131	217	0.0420561	11.236	no	0.155072
Fzd3	55	2	86	143	0.0425532	11.4607	no	0.275435
Glg1	50	2	89	141	0.0431655	11.6854	no	0.997711
Agpat3	25	1	44	70	0.0434783	11.9101	no	0.994455
Lhx6	27	1	42	70	0.0434783	12.1348	no	0.948528
Zscan10	24	1	45	70	0.0434783	12.3596	no	0.00606606
Acvr2b	67	2	69	138	0.0441176	12.5843	yes	0.993111
Ankle2	81	3	123	207	0.0441176	12.809	no	7.4728e-07
Car4	23	1	45	69	0.0441176	13.0337	yes	0.0108088
S100a14	15	1	53	69	0.0441176	13.2584	no	0.057047
Tnfrsf9	38	1	30	69	0.0441176	13.4831	no	0.253051
Zfp260	27	1	41	69	0.0441176	13.7079	no	3.96976e-05
Gnb5	23	1	43	67	0.0454545	13.9326	yes	0.00144293
Itpr1	22	1	44	67	0.0454545	14.1573	yes	1
Adam17	47	2	84	133	0.0458015	14.382	yes	0.997368
Trpc4ap	20	1	45	66	0.0461538	14.6067	no	0.999539
Gnl3	22	1	41	64	0.047619	14.8315	no	1.5396e-09
Heg1	25	1	38	64	0.047619	15.0562	no	6.9896e-06
Col4a3bp	42	2	83	127	0.048	15.2809	yes	0.979474
Gck	21	1	41	63	0.0483871	15.5056	yes	0.204306
Rundc1	79	4	167	250	0.0487805	15.7303	no	0.0189205
Hpse2	15	1	46	62	0.0491803	15.9551	yes	1.85176e-06
Robo4	45	2	76	123	0.0495868	16.1798	no	1.66866e-09
Dnah5	44	2	76	122	0.05	16.4045	yes	5.78868e-37
Ncbp3	25	1	35	61	0.05	16.6292	no	0.992975
Pomc	20	1	39	60	0.0508475	16.8539	no	0.000689013
Snx27	80	3	97	180	0.0508475	17.0787	yes	0.999885
Emc7	50	3	124	177	0.0517241	17.3034	no	0.935652
Cpt2	35	2	77	114	0.0535714	17.5281	no	4.77178e-07
Fscn1	57	3	111	171	0.0535714	17.7528	yes	0.776274
Adcyap1r1	34	2	77	113	0.0540541	17.9775	yes	0.00133478
Dnmt3a	38	2	73	113	0.0540541	18.2022	no	7.72788e-45
Pnpla1	36	2	75	113	0.0540541	18.427	yes	0.0004652
Hsf1	50	3	114	167	0.054878	18.6517	no	0.586374
S100a6	47	2	60	109	0.0560748	18.8764	no	0.178918
Zmynd11	44	2	61	107	0.0571429	19.1011	yes	0.999964
Skida1	36	2	68	106	0.0576923	19.3258	yes	N/A
Ube2b	74	3	82	159	0.0576923	19.5506	no	0.320978
Chtf18	43	2	56	101	0.0606061	19.7753	yes	N/A
Setbp1	34	2	65	101	0.0606061	20	no	0.999003
Crtc3	36	2	62	100	0.0612245	20.2247	no	0.98393
Rrp8	39	2	59	100	0.0612245	20.4494	no	6.40183e-06
Slc7a7	34	2	63	99	0.0618557	20.6742	yes	0.00209119
Otud6b	32	2	63	97	0.0631579	20.8989	yes	6.25844e-08
Map3k1	30	2	64	96	0.0638298	21.1236	yes	0.998072
Usp19	33	2	60	95	0.0645161	21.3483	no	0.999992
Dnajc16	40	3	99	142	0.0647482	21.573	no	3.79285e-05
Gtpbp3	15	1	31	47	0.0652174	21.7978	no	0.0447521
Kdm8	12	1	34	47	0.0652174	22.0225	yes	0.00726458
Vangl1	78	5	148	231	0.0663717	22.2472	yes	0.533615
Cap2	18	1	27	46	0.0666667	22.4719	no	0.410487
Ubxn2a	15	1	30	46	0.0666667	22.6966	no	0.000588703
P4hb	88	5	133	226	0.0678733	22.9213	yes	0.968509
Fbxl20	37	2	51	90	0.0681818	23.1461	yes	0.998875
Mfsd2a	100	6	164	270	0.0681818	23.3708	no	0.917671
Pcdh9	44	2	44	90	0.0681818	23.5955	no	0.973014
Erp44	79	5	137	221	0.0694444	23.8202	no	0.956751
Thra	19	1	24	44	0.0697674	24.0449	yes	0.167007
Hmgn2	110	5	100	215	0.0714286	24.2697	no	0.796675
Nfat5	32	2	50	84	0.0731707	24.4944	no	0.999991
Tox3	21	2	61	84	0.0731707	24.7191	no	0.994339
Trmt1	29	2	52	83	0.0740741	24.9438	no	8.74407e-06
Ddr1	37	3	84	124	0.0743802	25.1685	no	0.0264779
Hnrnpab	40	3	81	124	0.0743802	25.3933	no	0.960163
Ipo7	14	1	26	41	0.075	25.618	no	0.999998
Mthfd2	55	4	105	164	0.075	25.8427	no	0.151203
Micu1	24	2	55	81	0.0759494	26.0674	yes	1.67854e-10
Usp3	92	5	104	201	0.0765306	26.2921	no	0.98438
Ddx6	12	1	26	39	0.0789474	26.5169	no	0.998986
Pik3cb	141	11	267	419	0.0808824	26.7416	no	0.999979
Arid1b	45	4	102	151	0.0816327	26.9663	yes	0.99995
Sirt1	24	2	49	75	0.0821918	27.191	no	0.951788
Ampd1	44	3	65	112	0.0825688	27.4157	yes	3.77976e-12
Fbxl16	22	2	50	74	0.0833333	27.6404	yes	0.951557
Pfdn6	21	2	51	74	0.0833333	27.8652	no	0.859422
Thra	16	1	20	37	0.0833333	28.0899	no	0.167007
F2	24	2	47	73	0.084507	28.3146	yes	0.959943
Rnf38	49	3	56	108	0.0857143	28.5393	no	0.99939
Xpot	22	2	47	71	0.0869565	28.764	no	0.997934
Gm5544	9	1	25	35	0.0882353	28.9888	no	N/A
Akap9	94	8	170	272	0.0909091	29.2135	no	2.29355e-05
Cpgi5563	12	1	21	34	0.0909091	29.4382	yes	N/A
Fbxo30	18	1	15	34	0.0909091	29.6629	no	0.98734
Riiad1	30	3	67	100	0.0927835	29.8876	no	N/A
Armc7	13	1	19	33	0.09375	30.1124	no	0.0149469
Ubr2	55	4	69	128	0.0967742	30.3371	no	1
Pax7	31	4	89	124	0.1	30.5618	yes	0.629829
Satb1	13	2	46	61	0.101695	30.7865	no	0.856614
Ano6	37	3	51	91	0.102273	31.0112	yes	4.52445e-20
Sort1	49	4	68	121	0.102564	31.236	yes	0.999927
Eya1	74	6	98	178	0.104651	31.4607	yes	0.955705
Kmt5b	104	9	154	267	0.104651	31.6854	no	0.99993
Pdpn	24	3	62	89	0.104651	31.9101	yes	0.000983708
Zbed4	186	16	271	473	0.105033	32.1348	no	0.989507
Ctsd	16	2	41	59	0.105263	32.3596	no	0.0891859
Gopc	64	6	107	177	0.105263	32.5843	yes	0.0219841
Tdo2	24	2	33	59	0.105263	32.809	yes	1.52467e-08
Ggnbp2	48	4	65	117	0.106195	33.0337	no	0.999929
Akr7a5	10	1	18	29	0.107143	33.2584	no	N/A
Casc3	46	4	66	116	0.107143	33.4831	no	0.913675
Jmjd1c	9	1	19	29	0.107143	33.7079	no	1
Ecm1	45	4	65	114	0.109091	33.9326	yes	7.32851e-08
Kdm4b	70	5	67	142	0.109489	34.1573	no	0.999935
Ankrd10	9	1	18	28	0.111111	34.382	no	0.127073
Ehd1	64	8	151	223	0.111628	34.6067	no	0.894832
Sept5	32	4	74	110	0.113208	34.8315	no	0.914632
Adcy3	27	3	52	82	0.113924	35.0562	yes	0.0013793
Chst14	24	3	55	82	0.113924	35.2809	yes	0.594619
Epb41	55	4	49	108	0.115385	35.5056	yes	0.0621099
Smarcd2	60	4	44	108	0.115385	35.7303	yes	0.980738
Pcsk1	36	4	67	107	0.116505	35.9551	yes	0.0896398
Celf2	23	3	53	79	0.118421	36.1798	no	0.998786
Stambp	19	3	57	79	0.118421	36.4045	yes	0.00143027
Chst5	14	2	36	52	0.12	36.6292	no	0.00538022
Nr2c2	18	2	32	52	0.12	36.8539	no	0.99414
Nsun2	281	31	491	803	0.120466	37.0787	yes	0.961846
Bbs7	36	4	62	102	0.122449	37.3034	yes	0.00117875
Exoc6	47	6	98	151	0.124138	37.5281	no	0.0281606
Ahnak	39	5	81	125	0.125	37.7528	no	0.344567
Myb	47	6	96	149	0.125874	37.9775	yes	0.881848
Ncoa3	68	8	122	198	0.126316	38.2022	no	0.999917
Tmtc3	73	8	116	197	0.126984	38.427	yes	0.00905213
Chn1	10	2	37	49	0.12766	38.6517	yes	0.837424
Ublcp1	19	3	51	73	0.128571	38.8764	no	0.118129
Tbr1	44	6	95	145	0.129496	39.1011	no	0.993588
Dbn1	31	3	38	72	0.130435	39.3258	no	0.962686
Gm572	32	3	36	71	0.132353	39.5506	no	N/A
Sema6a	31	3	36	70	0.134328	39.7753	no	0.999547
Adcy9	40	4	48	92	0.136364	40	no	0.97431
Capza2	34	4	54	92	0.136364	40.2247	no	0.986606
Cdon	20	2	24	46	0.136364	40.4494	yes	3.04907e-12
5330417C22Rik	24	3	41	68	0.138462	40.6742	yes	N/A
Stk38	29	3	36	68	0.138462	40.8989	no	0.853295
Tusc3	21	3	44	68	0.138462	41.1236	no	0.00189876
Rhbdl3	46	5	61	112	0.140187	41.3483	no	0.00152311
Brpf3	46	6	81	133	0.141732	41.573	no	0.993941
Snx18	44	4	40	88	0.142857	41.7978	no	0.146597
Tmem209	27	5	77	109	0.144231	42.0225	no	0.00520456
Sumo1	17	2	24	43	0.146341	42.2472	yes	0.800374
Hipk2	40	6	82	128	0.147541	42.4719	no	0.998346
Lypd3	35	4	46	85	0.148148	42.6966	no	9.93205e-09
Cfap53	41	5	59	105	0.15	42.9213	yes	1.5988e-13
Mboat7	29	5	71	105	0.15	43.1461	no	0.0463196
Xpnpep1	33	6	85	124	0.152542	43.3708	no	0.964214
Ampd2	40	5	58	103	0.153061	43.5955	yes	0.0085425
Dync1li1	40	6	77	123	0.153846	43.8202	no	0.977919
Higd2a	23	4	55	82	0.153846	44.0449	no	0.238671
Kyat1	38	7	97	142	0.155556	44.2697	no	6.50938e-08
Fbxw9	33	4	43	80	0.157895	44.4944	no	1.99619e-09
App	28	4	47	79	0.16	44.7191	yes	0.331711
Rock1	33	5	59	97	0.163043	44.9438	no	0.999997
Ino80	15	3	39	57	0.166667	45.1685	no	1
Prkg1	14	2	22	38	0.166667	45.3933	yes	0.999744
Snai2	75	8	69	152	0.166667	45.618	yes	0.87169
Zbtb46	85	10	93	188	0.168539	45.8427	no	0.814437
Cdk4	58	9	102	169	0.16875	46.0674	yes	0.932017
Rala	24	3	29	56	0.169811	46.2921	no	0.950372
Pawr	34	7	89	130	0.170732	46.5169	no	0.44246
Dnal4	43	6	62	111	0.171429	46.7416	yes	0.323422
B3galt2	13	3	39	55	0.173077	46.9663	no	0.4911
Prmt3	119	20	226	365	0.173913	47.191	no	6.29172e-12
Wfdc2	21	3	30	54	0.176471	47.4157	no	0.634144
Rai14	38	6	62	106	0.18	47.6404	no	0.487656
Phf20	204	38	422	664	0.182109	47.8652	no	0.975739
Akap10	63	12	134	209	0.182741	48.0899	yes	0.932283
Dnaja1	46	7	66	119	0.1875	48.3146	no	0.260111
Dnaja2	29	4	35	68	0.1875	48.5393	no	0.985455
Jam3	29	5	50	84	0.189873	48.764	yes	0.000178704
Rnf31	22	3	25	50	0.191489	48.9888	no	0.999719
Itga8	26	4	35	65	0.196721	49.2135	yes	5.01886e-08
Sept10	68	11	99	178	0.197605	49.4382	no	0.00288329
D1Ertd622e	18	4	42	64	0.2	49.6629	yes	N/A
Nobox	39	7	66	112	0.2	49.8876	no	3.74461e-05
Tcf4	32	7	73	112	0.2	50.1124	yes	0.999867
Usp3	25	3	20	48	0.2	50.3371	no	0.98438
Elovl6	32	5	42	79	0.202703	50.5618	no	0.971074
Dbn1	49	8	68	125	0.205128	50.7865	no	0.962686
Limch1	36	5	37	78	0.205479	51.0112	no	0.999638
Dennd2d	35	7	66	108	0.207921	51.236	no	1.02695e-05
Notum	21	5	51	77	0.208333	51.4607	no	0.0008604
Gng13	29	6	57	92	0.209302	51.6854	no	0.00489277
Zfp266	35	7	65	107	0.21	51.9101	no	N/A
Eif4enif1	24	5	47	76	0.211268	52.1348	no	0.999689
Lrrc49	6	2	22	30	0.214286	52.3596	no	0.44651
Chic2	25	6	57	88	0.219512	52.5843	yes	0.344124
Gpsm2	16	3	25	44	0.219512	52.809	yes	2.9413e-10
Slc24a4	27	5	41	73	0.220588	53.0337	yes	3.16711e-06
Cit	47	9	75	131	0.221311	53.2584	yes	0.999999
Cbl	36	11	112	159	0.222973	53.4831	yes	0.00678736
Bbs4	36	7	58	101	0.223404	53.7079	yes	0.000141017
Nhlh1	48	10	86	144	0.223881	53.9326	no	0.640239
Smoc1	49	11	98	158	0.22449	54.1573	yes	0.00600403
Rbm26	14	3	26	43	0.225	54.382	no	0.999997
Slc38a2	34	7	59	100	0.225806	54.6067	no	0.969357
Ccnt2	79	15	120	214	0.226131	54.8315	no	0.498104
Tmco1	43	10	89	142	0.227273	55.0562	yes	9.55326e-07
Dbn1	92	20	171	283	0.228137	55.2809	no	0.962686
Arhgap33	35	7	57	99	0.228261	55.5056	no	0.212248
Baiap2	73	14	111	198	0.228261	55.7303	no	0.464202
Chrnb2	21	5	44	70	0.230769	55.9551	no	0.720254
Kpna2	32	8	72	112	0.230769	56.1798	yes	0.72864
Rbl1	9	2	17	28	0.230769	56.4045	no	1.76076e-05
Agl	35	7	55	97	0.233333	56.6292	no	2.30929e-15
Hmgxb3	71	14	109	194	0.233333	56.8539	yes	N/A
Trib1	29	7	60	96	0.235955	57.0787	no	0.606588
Sbk1	55	11	84	150	0.23741	57.3034	no	0.437577
Dscc1	135	28	217	380	0.238636	57.5281	no	0.0227186
Trib2	53	10	72	135	0.24	57.7528	no	0.926787
Ap2a2	31	7	56	94	0.241379	57.9775	no	0.999932
Zfp346	30	7	57	94	0.241379	58.2022	no	0.782526
Emb	30	9	80	119	0.245455	58.427	no	6.39337e-05
Rsph9	55	14	115	184	0.247059	58.6517	yes	0.00490038
Ube2o	39	9	70	118	0.247706	58.8764	no	0.999985
Atf6b	45	10	75	130	0.25	59.1011	yes	1.67701e-06
Brms1	31	6	41	78	0.25	59.3258	yes	0.00107652
Hecw2	15	4	33	52	0.25	59.5506	no	0.999996
Nedd4l	43	10	77	130	0.25	59.7753	yes	0.999967
Psg20	47	10	73	130	0.25	60	no	N/A
Rnf10	25	6	47	78	0.25	60.2247	no	0.502963
Slc6a2	29	7	55	91	0.25	60.4494	no	0.277118
Katna1	58	13	97	168	0.251613	60.6742	no	0.00192588
Egr1	54	11	77	142	0.251908	60.8989	no	0.674345
Usf3	21	6	50	77	0.253521	61.1236	no	0.999948
Ccl22	22	5	37	64	0.254237	61.3483	no	0.279053
Rassf8	22	5	37	64	0.254237	61.573	no	0.841236
Hp1bp3	167	39	290	496	0.256018	61.7978	no	0.991643
Aldh3b1	12	3	23	38	0.257143	62.0225	yes	3.93511e-05
Camk2b	16	3	19	38	0.257143	62.2472	no	0.46862
Scaper	32	7	49	88	0.259259	62.4719	no	0.0392829
Elf3	49	9	55	113	0.259615	62.6966	no	0.986667
Rdx	53	11	74	138	0.259843	62.9213	yes	0.998955
Cwc27	33	8	59	100	0.26087	63.1461	yes	1.01532e-05
Srsf4	158	38	276	472	0.262673	63.3708	no	0.934763
Sept3	46	10	68	124	0.263158	63.5955	no	0.0692482
Caskin1	85	16	96	197	0.265193	63.8202	no	0.999956
Prkab1	87	15	81	183	0.267857	64.0449	no	0.0518791
Prkab1	87	15	81	183	0.267857	64.2697	no	0.0518791
2810474O19Rik	28	6	39	73	0.268657	64.4944	no	N/A
Apbb2	36	9	64	109	0.27	64.7191	no	0.0398889
Smpd4	135	41	319	495	0.270925	64.9438	no	0.00605805
Hmga1	70	15	96	181	0.271084	65.1685	yes	0.7243
Dynlrb2	57	16	120	193	0.271186	65.3933	no	0.390767
Grem2	40	14	113	167	0.27451	65.618	yes	0.0817428
Sostdc1	91	17	94	202	0.275676	65.8427	no	0.303978
Adad1	18	5	36	59	0.277778	66.0674	no	0.974992
Gorasp1	20	7	55	82	0.28	66.2921	no	0.698378
Ptms	23	6	41	70	0.28125	66.5169	no	0.778968
Skida1	29	7	45	81	0.283784	66.7416	no	N/A
Chpt1	79	18	110	207	0.285714	66.9663	no	0.00357048
Rab32	103	23	138	264	0.286307	67.191	no	0.00877092
Klhl29	35	9	59	103	0.287234	67.4157	no	N/A
Dcun1d3	58	15	98	171	0.288462	67.6404	no	0.898154
Klhl21	33	11	81	125	0.289474	67.8652	no	0.00107735
Rsad1	66	15	89	170	0.290323	68.0899	no	5.75081e-06
Cfap206	13	4	28	45	0.292683	68.3146	no	3.10222e-05
Dpy19l1	60	16	104	180	0.292683	68.5393	no	0.142872
Fcer1g	52	14	91	157	0.293706	68.764	no	0.635846
Ago1	75	22	148	245	0.295964	68.9888	no	0.999999
Htr1b	37	11	74	122	0.297297	69.2135	no	0.64556
Alpk3	30	9	60	99	0.3	69.4382	no	3.54007e-09
Bach1	26	8	54	88	0.3	69.6629	yes	0.0141864
Cant1	17	4	23	44	0.3	69.8876	yes	0.00290924
Ift80	21	6	39	66	0.3	70.1124	yes	1.44402e-10
Lrat	15	4	25	44	0.3	70.3371	yes	0.0969625
Ctdspl2	22	7	47	76	0.304348	70.5618	no	0.995978
Raph1	55	14	83	152	0.304348	70.7865	no	0.957851
Pxdn	41	13	87	141	0.304688	71.0112	yes	2.03603e-05
Slx4	307	85	529	921	0.305024	71.236	yes	8.9032e-08
Lypd6	66	14	71	151	0.306569	71.4607	no	0.000624826
Abhd16a	75	25	169	269	0.307377	71.6854	no	0.988883
Aak1	82	22	132	236	0.308411	71.9101	no	0.99932
Adnp2	85	24	147	256	0.310345	72.1348	no	0.346938
Dyx1c1	18	6	40	64	0.310345	72.3596	no	4.61255e-07
Ncoa6	30	9	57	96	0.310345	72.5843	no	0.990815
Ltbp1	110	36	237	383	0.311239	72.809	no	0.526235
Trp73	10	5	38	53	0.3125	73.0337	no	0.975978
Fam13b	23	9	63	95	0.313953	73.2584	no	0.900072
Tmem131l	32	8	44	84	0.315789	73.4831	no	0.99939
2810001G20Rik	29	7	37	73	0.318182	73.7079	yes	N/A
Dock6	24	7	42	73	0.318182	73.9326	no	2.8309e-19
Frrs1l	55	16	95	166	0.32	74.1573	yes	0.00842828
Eogt	28	6	28	62	0.321429	74.382	no	9.7855e-06
Slc25a21	127	36	209	372	0.321429	74.6067	yes	6.47219e-07
Uhrf2	39	12	73	124	0.321429	74.8315	no	0.999646
Dnajc21	30	11	72	113	0.323529	75.0562	yes	1.45122e-05
Twist2	65	15	74	154	0.323741	75.2809	yes	0.443477
Rbl2	39	12	72	123	0.324324	75.5056	no	0.957797
Arid4a	126	43	270	439	0.325758	75.7303	no	0.999999
Nme7	35	10	57	102	0.326087	75.9551	no	0.00352848
Zfp7	18	5	28	51	0.326087	76.1798	no	N/A
Tiparp	35	11	66	112	0.326733	76.4045	no	0.997752
Kat14	88	27	159	274	0.327935	76.6292	no	1.34917e-08
Barx2	50	15	87	152	0.328467	76.8539	no	0.123464
Zfp609	28	8	45	81	0.328767	77.0787	no	0.999946
Arl8b	19	7	44	70	0.333333	77.3034	no	0.622357
Fam49b	28	9	53	90	0.333333	77.5281	no	0.996857
Nsd3	34	10	56	100	0.333333	77.7528	no	1
Vamp3	25	7	38	70	0.333333	77.9775	yes	0.0542631
Ap4e1	58	18	103	179	0.335404	78.2022	yes	0.979862
Dnajb12	32	10	57	99	0.337079	78.427	no	0.0399387
Ngfr	69	20	109	198	0.337079	78.6517	no	0.238222
Ust	28	10	61	99	0.337079	78.8764	no	0.984203
Camsap3	222	79	481	782	0.337127	79.1011	no	0.999944
Unc13b	22	9	58	89	0.3375	79.3258	no	6.60362e-05
Rnf10	53	16	88	157	0.340426	79.5506	no	0.502963
Best2	33	10	55	98	0.340909	79.7753	no	9.01637e-11
Lrrfip1	59	19	108	186	0.341317	80	no	0.365512
Cdc14a	8	4	27	39	0.342857	80.2247	yes	0.0156185
Gde1	12	4	23	39	0.342857	80.4494	no	4.09186e-05
Slc1a3	27	10	60	97	0.344828	80.6742	yes	0.43252
Cnot6	82	25	135	242	0.345622	80.8989	no	0.478458
Abcb11	7	3	19	29	0.346154	81.1236	yes	2.18849e-10
Acvr2a	17	6	35	58	0.346154	81.3483	yes	0.993932
Cdh23	71	21	111	203	0.346154	81.573	no	0.050693
Unk	57	22	133	212	0.347368	81.7978	no	0.994321
Kdm5b	58	16	80	154	0.347826	82.0225	no	5.0942e-05
Edc3	12	5	31	48	0.348837	82.2472	no	0.635931
Ncs1	61	15	68	144	0.348837	82.4719	no	0.947221
Txlna	28	10	58	96	0.348837	82.6966	yes	0.995925
Aldob	50	14	69	133	0.352941	82.9213	yes	0.000813754
Ovol1	12	5	30	47	0.357143	83.1461	no	0.676796
Arhgef1	35	13	74	122	0.357798	83.3708	no	0.909497
Ckap4	32	12	68	112	0.36	83.5955	no	0.891862
Fbp2	6	3	19	28	0.36	83.8202	yes	0.00139312
Slc39a14	41	12	59	112	0.36	84.0449	no	0.314629
Vdac1	4	3	21	28	0.36	84.2697	no	0.975595
Csf3r	50	18	99	167	0.362416	84.4944	yes	1.41619e-06
Tmem9b	24	8	42	74	0.363636	84.7191	no	0.911175
Zscan21	67	23	122	212	0.365079	84.9438	no	1.70974e-11
Prkab1	30	11	60	101	0.366667	85.1685	no	0.0518791
Atp8b2	48	17	91	156	0.366906	85.3933	no	0.999565
Cachd1	14	6	35	55	0.367347	85.618	no	0.838037
Hsd17b4	33	12	65	110	0.367347	85.8427	yes	1.82463e-05
Mdk	25	6	24	55	0.367347	86.0674	no	0.0224328
Slc20a2	13	6	36	55	0.367347	86.2921	no	0.86443
Tmem222	32	12	66	110	0.367347	86.5169	yes	0.0719861
Hoxb13	72	20	91	183	0.368098	86.7416	no	0.00987475
D630023F18Rik	20	7	37	64	0.368421	86.9663	no	N/A
Amfr	137	47	245	429	0.36911	87.191	no	0.00142576
Lor	37	16	93	146	0.369231	87.4157	yes	0.17948
Ydjc	27	8	38	73	0.369231	87.6404	no	0.00215046
Ppp6r2	33	9	40	82	0.369863	87.8652	no	0.718789
Rhbdf1	31	12	66	109	0.371134	88.0899	no	3.65346e-06
Nr1d1	48	16	81	145	0.372093	88.3146	no	0.946085
Pdzrn3	27	10	53	90	0.375	88.5393	no	0.908376
Spg20	9	6	39	54	0.375	88.764	yes	0.000159489
Zfp689	35	13	69	117	0.375	88.9888	no	0.318737
Chp2	40	13	63	116	0.378641	89.2135	no	0.00659126
Adgrb3	63	21	103	187	0.379518	89.4382	no	1
Cdc34	34	14	76	124	0.381818	89.6629	no	0.560463
Prmt7	99	37	190	326	0.384083	89.8876	yes	8.30564e-09
Arhgef12	14	5	25	44	0.384615	90.1124	no	0.999999
Dlk1	86	24	101	211	0.385027	90.3371	no	0.400971
Mrm1	47	14	62	123	0.385321	90.5618	no	5.92768e-05
Adgra1	17	9	53	79	0.385714	90.7865	no	0.512155
Ppp2cb	56	17	76	149	0.386364	91.0112	no	0.622506
Abi3bp	56	31	182	269	0.390756	91.236	no	3.94016e-07
Bbox1	45	15	70	130	0.391304	91.4607	yes	1.50173e-12
Src	15	6	31	52	0.391304	91.6854	no	0.988983
Srrm4	34	12	58	104	0.391304	91.9101	no	0.411748
Poc1a	31	11	53	95	0.392857	92.1348	no	1.15322e-05
Ywhaz	33	11	51	95	0.392857	92.3596	yes	0.81717
Tmco6	35	18	102	155	0.394161	92.5843	no	8.14596e-06
Edar	68	25	122	215	0.394737	92.809	no	8.30571e-05
Gh	93	35	173	301	0.394737	93.0337	yes	0.0174316
Tmem184b	111	30	117	258	0.394737	93.2584	no	0.878341
Smurf2	22	11	61	94	0.39759	93.4831	no	0.99999
Kntc1	26	13	72	111	0.397959	93.7079	no	4.77718e-32
Lima1	35	17	93	145	0.398438	93.9326	no	1.2836e-07
Sema3f	97	34	159	290	0.398438	94.1573	no	0.999918
Ing2	17	6	28	51	0.4	94.382	no	0.28338
Npc1	67	22	98	187	0.4	94.6067	yes	0.000213375
Prkab1	9	4	21	34	0.4	94.8315	no	0.0518791
Trim59	52	23	119	194	0.403509	95.0562	no	0.032111
Bpifa3	15	7	37	59	0.403846	95.2809	yes	0.00040926
Cyp2u1	19	7	33	59	0.403846	95.5056	no	0.081783
Padi2	41	10	33	84	0.405405	95.7303	no	0.000124031
Krt2	106	28	101	235	0.405797	95.9551	yes	0.0673499
Gpc2	36	13	60	109	0.40625	96.1798	no	0.307395
Smarcad1	56	19	84	159	0.407143	96.4045	yes	0.999997
Glt8d2	79	29	134	242	0.408451	96.6292	no	3.34399e-07
Lpin2	22	10	51	83	0.410959	96.8539	yes	0.673513
Nav2	23	7	28	58	0.411765	97.0787	no	0.997517
Fanci	20	8	38	66	0.413793	97.3034	yes	5.16501e-19
Ptprd	183	69	317	569	0.414	97.5281	no	1
Zhx3	76	29	134	239	0.414286	97.7528	no	0.354421
Gtpbp2	24	13	70	107	0.414894	97.9775	yes	0.884779
Agap1	82	32	147	261	0.419214	98.2022	no	0.999356
Phkg2	34	13	59	106	0.419355	98.427	yes	0.0216345
Fmnl3	53	20	89	162	0.422535	98.6517	no	0.3565
Nectin4	21	11	57	89	0.423077	98.8764	no	1.0339e-05
Nucks1	28	15	78	121	0.424528	99.1011	no	0.979238
Bicdl1	76	29	128	233	0.426471	99.3258	no	0.549255
Parp1	71	30	140	241	0.42654	99.5506	no	0.00699693
Lyst	15	5	20	40	0.428571	99.7753	yes	0.999978
Tapbpl	15	7	34	56	0.428571	100	no	3.28514e-07
