# Supplementary material for: Quantitative evaluation of incomplete preweaning lethality in mice by using the CRISPR/Cas9 system
Source: Sci Rep. 2018 Oct 30;8:16025. doi: 10.1038/s41598-018-34270-5 (PMC6207718; doi:10.1038/s41598-018-34270-5)
Supplement: Supplementary file 3 — Supplementary Table 2 [file 41598_2018_34270_MOESM3_ESM.xlsx]

## Sheet: Sheet1
	Supplementary Table 2. Sequences of PCR primers and single-strand oligo DNA
	A. sequences of primers
	Name	direction	Sequence (5'>3')	purpose
	primer_set_A	Fw	caccgGGACTTCACCATCTCCTTCT	sgRNA oligo
		Rv	aaacAGAAGGAGATGGTGAAGTCC	sgRNA oligo
	primer_set_B	Fw	CAGACCCAGGACTTCAGCAAGTTCC	genotyping PCR for mouse
		Rv	GGATGAGTGTGGGGCTGTCAGACAG	genotyping PCR for mouse
	primer_set_C	Fw	CAACGATATAGCTCGGCTGATGGTG	genotyping PCR for PC12 cells
		Rv	GTGTGGGGTATCTCAGGCACAGAAG	genotyping PCR and Sanger sequencefor PC12 cells
	sequencing_primer	Rv	CCTCCGTTTGGAGGGTGGAATGAG	Sanger sequencing for mouse
	B. sequences of ssODNs
		sequence (5'>3')
	ssODN_A	TTCTACACACTGTCTCCTGTCAACGGCAAGATCACAGGTGCTAATGCCAAGAAGGAGATGTGAAGTCCAAGCTGCCCAACACAGTGCTGGGGAAGATCTGGAAGTTGGCAGATGTGGACA		knockin the mutation for mouse
	ssODN_B	TTCTACACACTGTCTCCTGTCAACGGCAAGATCACAGGTGCTAATGCtAAGAAGGAGATGTGAAGTCCAAGCTGCCCAACACAGTGCTGGGGAAGATCTGGAAGTTGGCAGATGTGGACA		knockin the mutation and silent mutation to remove PAM sequence for mouse
	ssODN_C	CTTCTACACACTGTCTCCTGTCAATGGCAAGATCACGGGCGCTAATGCCAAGAAGGAGATGTGAAGTCCAAGCTtCCTAACACAGTGCTGGGGAAGATCTGGAAGCTGGCTGATGTGGAC		knockin the mutation for PC12 cells
	ssODN_D	ATCTTCTACACACTGTCTCCTGTCAATGGCAAGATCACGGGCGCTAATGCCAAGAAGGAGATGgTGAAaTCCAAGCTGCCTAACACAGTGCTGGGGAAGATCTGGAAGCTGGCTGATGTG		knockin a silent mutation to change the sgRNA target sequence for PC12 cells
